# Supplementary material for: Challenges in implementing and assessing outcomes of school start time change in the UK: experience of the Oxford Teensleep study
Source: Sleep Med. 2019 Aug;60:89–95. doi: 10.1016/j.sleep.2018.10.021 (PMC6626292; doi:10.1016/j.sleep.2018.10.021)
Supplement: Multimedia component 1 [file mmc1.zip]

Archive with 6 entries (6 files):
- Adam Jowett ICMJE form.pdf
- Christopher-James Harvey ICMJE form.pdf
- Colin Espie - ICMJE form_V1.pdf
- Gaby Illingworth ICMJE form.pdf
- Rachel Sharman ICMJE form.pdf
- Russell Foster ICMJE form.pdf
